# Supplementary material for: Interpersonal Violence in Belgian Sport Today: Young Athletes Report
Source: Int J Environ Res Public Health. 2022 Sep 17;19(18):11745. doi: 10.3390/ijerph191811745 (PMC9517528; doi:10.3390/ijerph191811745)
Supplement: Supplementary file 1 [file ijerph-19-11745-s001.zip]

Archive with 1 entries (1 files):
- ijerph-1889595-supplementary.pdf
